# Supplementary material for: Acid Solution Processed VO2-Based Composite Films with Enhanced Thermochromic Properties for Smart Windows
Source: Materials (Basel). 2021 Aug 30;14(17):4927. doi: 10.3390/ma14174927 (PMC8434034; doi:10.3390/ma14174927)
Supplement: Supplementary file 1 [file materials-14-04927-s001.zip]

Archive with 1 entries (1 files):
- materials-1318006-supplementary.pdf
